# Supplementary material for: β2 Integrins on Dendritic Cells Modulate Cytokine Signaling and Inflammation-Associated Gene Expression, and Are Required for Induction of Autoimmune Encephalomyelitis
Source: Cells. 2022 Jul 13;11(14):2188. doi: 10.3390/cells11142188 (PMC9322999; doi:10.3390/cells11142188)
Supplement: Supplementary file 1 [file cells-11-02188-s001.zip]

Archive with 1 entries (1 files):
- cells-1761190-supplementary.pdf
